# Supplementary material for: Biosensor-integrated transposon mutagenesis reveals rv0158 as a coordinator of redox homeostasis in Mycobacterium tuberculosis
Source: eLife. 2023 Aug 29;12:e80218. doi: 10.7554/eLife.80218 (PMC10501769; doi:10.7554/eLife.80218)
Supplement: Figure 1—source data 1. [file elife-80218-fig1-data1.zip]

Archive with 23 entries (23 files):
- Round 1 Sorting/02Feb2016 Bact Sorting-Batch_Analysis_02022016154146.pdf
- Round 1 Sorting/03Feb2016 Bact Sorting-Batch_Analysis_03022016171529.pdf
- Round 1 Sorting/16May2016 Bac sorting-Batch_Analysis_16052016113903.pdf
- Round 1 Sorting/21Nov2016 Bac sorting-Batch_Analysis_22112016164451.pdf
- Round 1 Sorting/Sort_Report_02022016154012.pdf
- Round 1 Sorting/Sort_Report_03022016171607.pdf
- Round 1 Sorting/Sort_Report_16052016154401.pdf
- Round 1 Sorting/Sort_Report_16052016154412.pdf
- Round 1 Sorting/Sort_Report_16052016154421.pdf
- Round 1 Sorting/Sort_Report_22112016164403.pdf
- Round 1 Sorting/Sort_Report_22112016164422.pdf
- Round 1 Sorting/Sort_Report_22112016164432.pdf
- Round 2 Sorting/05EDec2016 Bac sorting-Batch_Analysis_05122016163007.pdf
- Round 2 Sorting/12Dec2016 Bac sorting-Batch_Analysis.pdf
- Round 2 Sorting/Sort_Report_05122016163045.pdf
- Round 2 Sorting/Sort_Report_12122016151145.pdf
- Round 2 Sorting/Sort_Report_12122016151159.pdf
- Round 3 Sorting/06EDec2016 Bac sorting-Batch_Analysis.pdf
- Round 3 Sorting/20Mar2017 Bac_001-Batch_Analysis_20032017150335.pdf
- Round 3 Sorting/31Jan2017 Bac sorting-Batch_Analysis_28022017125550.pdf
- Round 3 Sorting/Sort_Report_06122016162724.pdf
- Round 3 Sorting/Sort_Report_31012017165601.pdf
- Figure 1-Source Data 1.xlsx
