# Supplementary material for: Biosensor-integrated transposon mutagenesis reveals rv0158 as a coordinator of redox homeostasis in Mycobacterium tuberculosis
Source: eLife. 2023 Aug 29;12:e80218. doi: 10.7554/eLife.80218 (PMC10501769; doi:10.7554/eLife.80218)
Supplement: Figure 6—source data 1. [file elife-80218-fig6-data1.zip]

Archive with 4 entries (4 files):
- Figure 6A-Source Data 6A labelled.docx
- Figure 6A-Source Data 6A raw unedited.tif
- Figure 6B-Source Data 6B labelled.docx
- Figure 6B-Source Data 6B raw unedited.tif
