# Supplementary material for: Biosensor-integrated transposon mutagenesis reveals rv0158 as a coordinator of redox homeostasis in Mycobacterium tuberculosis
Source: eLife. 2023 Aug 29;12:e80218. doi: 10.7554/eLife.80218 (PMC10501769; doi:10.7554/eLife.80218)
Supplement: Figure 9—source data 1. [file elife-80218-fig9-data1.zip]

Archive with 4 entries (4 files):
- q1 and q3 masses.xlsx
- raw data files.zip
- raw data.xlsx
- Figure 9- processed Data.xlsx
