# Supplementary material for: Biosensor-integrated transposon mutagenesis reveals rv0158 as a coordinator of redox homeostasis in Mycobacterium tuberculosis
Source: eLife. 2023 Aug 29;12:e80218. doi: 10.7554/eLife.80218 (PMC10501769; doi:10.7554/eLife.80218)
Supplement: Figure 10—figure supplement 1—source data 1. [file elife-80218-fig10-figsupp1-data1.zip]

Archive with 2 entries (2 files):
- Figure 10-figure supplement 1b- Source Data 1b raw unedited.jpg
- Figure 10-figure supplement 1b-Source Data 1b labelled.docx
