# Supplementary material for: Biosensor-integrated transposon mutagenesis reveals rv0158 as a coordinator of redox homeostasis in Mycobacterium tuberculosis
Source: eLife. 2023 Aug 29;12:e80218. doi: 10.7554/eLife.80218 (PMC10501769; doi:10.7554/eLife.80218)
Supplement: Figure 10—figure supplement 2—source data 1. [file elife-80218-fig10-figsupp2-data1.csv]

	WT Mtb	WT Mtb	rv0158 KO	rv0158 KO	rv0158 Comp	rv0158 Comp
G	1	1	1	1	1	1		drrC
P	0.0959428	0.122714	1.252586	0.903683	0.1139588	0.195403
	WT Mtb	WT Mtb	rv0158 KO	rv0158 KO	rv0158 Comp	rv0158 Comp
G	1	1	1	1	1	1		fadB2
P	1.952554	2.001906	11.34193	10.10536	3.13418	2.720106
	WT Mtb	WT Mtb	rv0158 KO	rv0158 KO	rv0158 Comp	rv0158 Comp
G	1	1	1	1	1	1		fadD22
P	0.0920792	0.110362	0.4681418	0.352017	0.0406599	0.070781
	WT Mtb	WT Mtb	rv0158 KO	rv0158 KO	rv0158 Comp	rv0158 Comp
G	1	1	1	1	1	1		icl
P	27.767523	33.31508	137.56961	106.8997	20.05337	27.97425
	WT Mtb	WT Mtb	rv0158 KO	rv0158 KO	rv0158 Comp	rv0158 Comp		papA5
G	1	1	1	1	1	1
P	0.192782	0.283999	0.8991404	0.769373	0.3006118	0.40389
	WT Mtb	WT Mtb	rv0158 KO	rv0158 KO	rv0158 Comp	rv0158 Comp		pks1
G	1	1	1	1	1	1
P	0.1627368	0.188959	0.5377783	0.398458	0.0716929	0.092027
	WT Mtb	WT Mtb	rv0158 KO	rv0158 KO	rv0158 Comp	rv0158 Comp		ppsE
G	1	1	1	1	1	1
P	0.1125636	0.193994	1.3668141	0.894047	0.2019809	0.276005
	WT Mtb	WT Mtb	rv0158 KO	rv0158 KO	rv0158 Comp	rv0158 Comp		prpC
G	1	1	1	1	1	1
P	20.105244	26.2909	111.65187	84.65561	10.744881	15.56904
	WT Mtb	WT Mtb	rv0158 KO	rv0158 KO	rv0158 Comp	rv0158 Comp		prpD
G	1	1	1	1	1	1
P	33.490822	45.38316	151.04146	94.63892	15.168649	24.1936
	WT Mtb	WT Mtb	rv0158 KO	rv0158 KO	rv0158 Comp	rv0158 Comp		prpR
G	1	1	1	1	1	1
P	17.04724	15.23192	45.17714	76.98404	17.81248	11.58152
	WT Mtb	WT Mtb	rv0158 KO	rv0158 KO	rv0158 Comp	rv0158 Comp		drrA
G	1	1	1	1	1	1
P	0.0471889	0.066238	1.0759968	0.786827	0.077251	0.166541
