# Supplementary material for: Biosensor-integrated transposon mutagenesis reveals rv0158 as a coordinator of redox homeostasis in Mycobacterium tuberculosis
Source: eLife. 2023 Aug 29;12:e80218. doi: 10.7554/eLife.80218 (PMC10501769; doi:10.7554/eLife.80218)
Supplement: Table 2—source data 1. [file elife-80218-table2-data1.zip]

Archive with 4 entries (4 files):
- Rv0158_07Sept22.moc
- Rv0158_18October22.moc
- Rv0158_23Aug22.moc
- Table 1-Source Data 1.tiff
